# Supplementary material for: The impact of COVID-19 on firm risk and performance in MENA countries: Does national governance quality matter?
Source: PLoS One. 2023 Feb 6;18(2):e0281148. doi: 10.1371/journal.pone.0281148 (PMC9901813; doi:10.1371/journal.pone.0281148)
Supplement: S1 File — (XLSX) [file pone.0281148.s001.xlsx]

## Sheet: Sheet1
Firm code	Industry
1201.SE	Materials
1202.SE	Materials
1210.SE	Materials
1211.SE	Materials
1212.SE	Capital Goods
1213.SE	Consumer Durables & Apparel
1214.SE	Capital Goods
1301.SE	Materials
1302.SE	Capital Goods
1303.SE	Capital Goods
1304.SE	Materials
1320.SE	Materials
1330.SE	Capital Goods
1810.SE	Consumer Services
1820.SE	Consumer Services
1830.SE	Consumer Services
1831.SE	Commercial & Professional Services
1832.SE	Commercial & Professional Services
2001.SE	Materials
2002.SE	Materials
2010.SE	Materials
2020.SE	Materials
2040.SE	Capital Goods
2050.SE	Food, Beverage & Tobacco
2060.SE	Materials
2070.SE	Pharmaceuticals, Biotechnology & Life Sciences
2090.SE	Materials
2100.SE	Food, Beverage & Tobacco
2110.SE	Capital Goods
2130.SE	Consumer Durables & Apparel
2140.SE	Health Care Equipment & Services
2150.SE	Materials
2160.SE	Capital Goods
2170.SE	Materials
2180.SE	Materials
2190.SE	Transportation
2200.SE	Materials
2210.SE	Materials
2220.SE	Materials
2230.SE	Health Care Equipment & Services
2240.SE	Materials
2250.SE	Materials
2270.SE	Food, Beverage & Tobacco
2280.SE	Food, Beverage & Tobacco
2281.SE	Food, Beverage & Tobacco
2290.SE	Materials
2300.SE	Materials
2310.SE	Materials
2320.SE	Capital Goods
2330.SE	Materials
2340.SE	Consumer Durables & Apparel
2350.SE	Materials
2360.SE	Materials
2370.SE	Capital Goods
3001.SE	Materials
3002.SE	Materials
3003.SE	Materials
3004.SE	Materials
3005.SE	Materials
3007.SE	Materials
3008.SE	Materials
3010.SE	Materials
3020.SE	Materials
3030.SE	Materials
3040.SE	Materials
3050.SE	Materials
3060.SE	Materials
3080.SE	Materials
3090.SE	Materials
3091.SE	Materials
4001.SE	Food & Staples Retailing
4002.SE	Health Care Equipment & Services
4003.SE	Retailing
4004.SE	Health Care Equipment & Services
4005.SE	Health Care Equipment & Services
4006.SE	Food & Staples Retailing
4007.SE	Health Care Equipment & Services
4008.SE	Retailing
4009.SE	Health Care Equipment & Services
4010.SE	Consumer Services
4011.SE	Consumer Durables & Apparel
4012.SE	Consumer Durables & Apparel
4013.SE	Health Care Equipment & Services
4031.SE	Transportation
4040.SE	Transportation
4050.SE	Retailing
4051.SE	Retailing
4061.SE	Food & Staples Retailing
4070.SE	Media & Entertainment
4080.SE	Food, Beverage & Tobacco
4110.SE	Transportation
4140.SE	Capital Goods
4141.SE	Capital Goods
4160.SE	Food & Staples Retailing
4161.SE	Food & Staples Retailing
4170.SE	Consumer Services
4180.SE	Consumer Durables & Apparel
4190.SE	Retailing
4191.SE	Retailing
4210.SE	Media & Entertainment
4240.SE	Retailing
4260.SE	Transportation
4261.SE	Transportation
4270.SE	Commercial & Professional Services
4290.SE	Consumer Services
4291.SE	Consumer Services
4292.SE	Consumer Services
6001.SE	Food, Beverage & Tobacco
6002.SE	Consumer Services
6004.SE	Commercial & Professional Services
6010.SE	Food, Beverage & Tobacco
6012.SE	Consumer Services
6020.SE	Food, Beverage & Tobacco
6040.SE	Food, Beverage & Tobacco
6050.SE	Food, Beverage & Tobacco
6060.SE	Food, Beverage & Tobacco
6070.SE	Food, Beverage & Tobacco
6090.SE	Food, Beverage & Tobacco
7010.SE	Telecommunication Services
7020.SE	Telecommunication Services
7030.SE	Telecommunication Services
7040.SE	Telecommunication Services
7200.SE	Software & Services
7201.SE	Software & Services
7202.SE	Software & Services
9501.SE	Consumer Services
9510.SE	Capital Goods
9512.SE	Materials
9513.SE	Materials
9514.SE	Materials
9515.SE	Food, Beverage & Tobacco
9517.SE	Household & Personal Products
9518.SE	Health Care Equipment & Services
9520.SE	Consumer Services
AACT.OM	Capital Goods
AALR.CA	Capital Goods
AALU.AM	Materials
AAN.KW	Telecommunication Services
ABHS.OM	Consumer Services
ABMI.OM	Capital Goods
ABMS.AM	Health Care Equipment & Services
ABUK.CA	Materials
ACGC.CA	Consumer Durables & Apparel
ACIC.KW	Materials
ACRO.CA	Capital Goods
ACSEL.IS	Materials
ADAVIATION.AD	Transportation
ADCI.CA	Pharmaceuticals, Biotechnology & Life Sciences
ADEL.IS	Commercial & Professional Services
ADESE.IS	Food & Staples Retailing
ADNH.AD	Consumer Services
ADNOCDIST.AD	Retailing
ADPC.CA	Food, Beverage & Tobacco
ADSB.AD	Capital Goods
ADWYA.TN	Pharmaceuticals, Biotechnology & Life Sciences
AEFES.IS	Food, Beverage & Tobacco
AEIN.AM	Capital Goods
AETEC.TN	Software & Services
AFAI.OM	Materials
AFI.CS	Capital Goods
AFMC.CA	Food, Beverage & Tobacco
AFYON.IS	Materials
AGHC.KW	Capital Goods
AGHOL.IS	Capital Goods
AGLT.KW	Transportation
AGTHIA.AD	Food, Beverage & Tobacco
AHCS.QA	Capital Goods
AIEI.AM	Consumer Services
AIFE.AM	Consumer Services
AIHO.AM	Consumer Services
AIPC.AM	Consumer Services
AIRA.DU	Transportation
AITG.CA	Capital Goods
AIVC.CA	Retailing
AJSS.OM	Commercial & Professional Services
AJWA.CA	Food, Beverage & Tobacco
AJWN.KW	Consumer Services
AKCNS.IS	Materials
AKSA.IS	Consumer Durables & Apparel
AKYHO.IS	Commercial & Professional Services
AL.TN	Materials
ALAF.KW	Capital Goods
ALARK.IS	Capital Goods
ALBH.BH	Materials
ALCAR.IS	Capital Goods
ALCN.CA	Transportation
ALCTL.IS	Technology Hardware & Equipment
ALEID.KW	Food & Staples Retailing
ALFA.AM	Transportation
ALFH.DU	Consumer Services
ALKA.IS	Materials
ALKIM.IS	Materials
ALKK.KW	Materials
ALKM.TN	Materials
ALM.CS	Capital Goods
ALMAD.IS	Food, Beverage & Tobacco
ALPHADHABI.AD	Capital Goods
ALQK.KW	Materials
ALQUDRA.AD	Capital Goods
ALUM.CA	Materials
AMCI.OM	Capital Goods
AMES.CA	Health Care Equipment & Services
AMOC.CA	Materials
AMS.TN	Consumer Durables & Apparel
ANELE.IS	Capital Goods
APMTB.BH	Transportation
APOT.AM	Materials
APPC.CA	Materials
APSW.CA	Consumer Durables & Apparel
AQRM.AM	Materials
ARCC.CA	Materials
ARCLK.IS	Consumer Durables & Apparel
ARDYZ.IS	Software & Services
ARENA.IS	Technology Hardware & Equipment
ARKAN.AD	Materials
ARMDA.IS	Technology Hardware & Equipment
ARMX.DU	Transportation
ARSAN.IS	Consumer Durables & Apparel
ARTC.DU	Capital Goods
ARTES.TN	Retailing
ARVA.CA	Capital Goods
ARZUM.IS	Consumer Durables & Apparel
ASAS.AM	Materials
ASCK.KW	Software & Services
ASCM.CA	Materials
ASELS.IS	Capital Goods
ASM.AD	Capital Goods
ASPMM.AM	Materials
ASSAD.TN	Capital Goods
ASUZU.IS	Capital Goods
ATCK.KW	Health Care Equipment & Services
ATEKS.IS	Consumer Durables & Apparel
ATH.CS	Retailing
ATMI.OM	Materials
ATQA.CA	Materials
AUTO.CA	Automobiles & Components
AVHOL.IS	Health Care Equipment & Services
AVOD.IS	Food, Beverage & Tobacco
AVTUR.IS	Consumer Services
AXPH.CA	Pharmaceuticals, Biotechnology & Life Sciences
AYCES.IS	Consumer Services
BACS.OM	Consumer Services
BAGFS.IS	Materials
BAHS.OM	Consumer Services
BAKAB.IS	Materials
BALAT.IS	Automobiles & Components
BANA.BH	Consumer Services
BANVT.IS	Food, Beverage & Tobacco
BASCM.IS	Materials
BERA.IS	Capital Goods
BEYAZ.IS	Transportation
BFMC.BH	Food, Beverage & Tobacco
BFREN.IS	Automobiles & Components
BILDCO.AD	Materials
BIMAS.IS	Food & Staples Retailing
BIOC.CA	Pharmaceuticals, Biotechnology & Life Sciences
BIZIM.IS	Food & Staples Retailing
BJKAS.IS	Media & Entertainment
BLCYT.IS	Consumer Durables & Apparel
BLDN.QA	Food, Beverage & Tobacco
BMMI.BH	Retailing
BNTAS.IS	Materials
BOBET.IS	Materials
BOSSA.IS	Consumer Durables & Apparel
BPCC.KW	Materials
BRISA.IS	Automobiles & Components
BRKO.IS	Consumer Durables & Apparel
BRKSN.IS	Materials
BRLSM.IS	Capital Goods
BRMEN.IS	Consumer Durables & Apparel
BRSAN.IS	Materials
BSOKE.IS	Materials
BSRC.BH	Capital Goods
BTCIM.IS	Materials
BTEL.BH	Telecommunication Services
BUCIM.IS	Materials
BURCE.IS	Capital Goods
BURVA.IS	Capital Goods
CABL.KW	Capital Goods
CAED.CA	Consumer Services
CASA.IS	Food, Beverage & Tobacco
CATT.KW	Food & Staples Retailing
CC.TN	Materials
CCOLA.IS	Food, Beverage & Tobacco
CDA.CS	Food, Beverage & Tobacco
CEBC.AM	Software & Services
CEFM.CA	Food, Beverage & Tobacco
CELHA.IS	Materials
CELL.TN	Technology Hardware & Equipment
CEMAS.IS	Materials
CEMTS.IS	Materials
CEOEM.IS	Media & Entertainment
CERA.CA	Capital Goods
CGCK.KW	Capital Goods
CICO.AM	Health Care Equipment & Services
CIMSA.IS	Materials
CIRA.CA	Consumer Services
CITY.TN	Retailing
CLEA.KW	Commercial & Professional Services
CLEBI.IS	Transportation
CLHO.CA	Health Care Equipment & Services
CMA.CS	Materials
CMBTN.IS	Materials
CMENT.IS	Materials
CMII.OM	Materials
CMT.CS	Materials
CNCO.BH	Media & Entertainment
COL.CS	Materials
COSG.CA	Food, Beverage & Tobacco
CPCI.CA	Pharmaceuticals, Biotechnology & Life Sciences
CRFSA.IS	Food & Staples Retailing
CRS.CS	Food, Beverage & Tobacco
CSAG.CA	Transportation
CSII.OM	Commercial & Professional Services
CSR.CS	Food, Beverage & Tobacco
CTM.CS	Transportation
CUSAN.IS	Capital Goods
DADI.AM	Pharmaceuticals, Biotechnology & Life Sciences
DAGI.IS	Consumer Durables & Apparel
DAPH.CA	Capital Goods
DARDL.IS	Food, Beverage & Tobacco
DBCI.OM	Food, Beverage & Tobacco
DCFI.OM	Food, Beverage & Tobacco
DEPA.DI	Commercial & Professional Services
DERHL.IS	Consumer Durables & Apparel
DERIM.IS	Consumer Durables & Apparel
DESA.IS	Consumer Durables & Apparel
DESPC.IS	Technology Hardware & Equipment
DEVA.IS	Pharmaceuticals, Biotechnology & Life Sciences
DFII.OM	Food, Beverage & Tobacco
DGATE.IS	Technology Hardware & Equipment
DGKLB.IS	Consumer Durables & Apparel
DH.TN	Food, Beverage & Tobacco
DHO.CS	Capital Goods
DINV.DU	Capital Goods
DITAS.IS	Automobiles & Components
DLM.CS	Capital Goods
DMGI.OM	Materials
DMSAS.IS	Materials
DOAS.IS	Retailing
DOBUR.IS	Media & Entertainment
DOGUB.IS	Materials
DOHOL.IS	Capital Goods
DOKTA.IS	Automobiles & Components
DOMT.CA	Food, Beverage & Tobacco
DPCB.BH	Food, Beverage & Tobacco
DPCI.OM	Food, Beverage & Tobacco
DRC.DU	Food & Staples Retailing
DRI.CS	Food, Beverage & Tobacco
DRIVE.AD	Consumer Services
DSCW.CA	Consumer Durables & Apparel
DSI.DU	Capital Goods
DTCS.OM	Consumer Services
DTPP.CA	Materials
DU.DU	Telecommunication Services
DURDO.IS	Materials
DUTY.BH	Retailing
DWY.CS	Technology Hardware & Equipment
DXBE.DU	Consumer Services
DYOBY.IS	Materials
EAST.CA	Food, Beverage & Tobacco
EASYLEASE.AD	Transportation
ECAP.CA	Capital Goods
ECILC.IS	Household & Personal Products
ECYCL.TN	Consumer Durables & Apparel
ECZYT.IS	Capital Goods
EDATA.IS	Technology Hardware & Equipment
EDBM.CA	Capital Goods
EDFM.CA	Food, Beverage & Tobacco
EDUK.KW	Consumer Services
EEII.CA	Capital Goods
EFIC.CA	Materials
EFID.CA	Food, Beverage & Tobacco
EGAL.CA	Materials
EGCH.CA	Materials
EGEEN.IS	Automobiles & Components
EGEPO.IS	Health Care Equipment & Services
EGGUB.IS	Materials
EGPRO.IS	Capital Goods
EGSA.CA	Telecommunication Services
EGSER.IS	Capital Goods
EICO.AM	Food, Beverage & Tobacco
EITP.CA	Consumer Services
EKHO.CA	Materials
EKIZ.IS	Food, Beverage & Tobacco
ELEC.CA	Capital Goods
ELNA.CA	Food, Beverage & Tobacco
ELWA.CA	Consumer Services
ELZA.AM	Consumer Durables & Apparel
EMKEL.IS	Capital Goods
EMNIS.IS	Materials
ENGC.CA	Materials
ENKAI.IS	Capital Goods
EPCO.CA	Food, Beverage & Tobacco
EPLAS.IS	Materials
EPPK.CA	Commercial & Professional Services
EQUI.KW	Capital Goods
ERBOS.IS	Materials
ERC.DU	Food, Beverage & Tobacco
EREGL.IS	Materials
ERSU.IS	Food, Beverage & Tobacco
ESCAR.IS	Transportation
ESCOM.IS	Technology Hardware & Equipment
ESG.AD	Capital Goods
ESGI.CA	Food, Beverage & Tobacco
ESRS.CA	Materials
ETEL.CA	Telecommunication Services
ETILR.IS	Consumer Services
ETISALAT.AD	Telecommunication Services
ETRS.CA	Transportation
FALH.QA	Consumer Services
FBI.AD	Materials
FBR.CS	Capital Goods
FCI.AD	Materials
FENER.IS	Media & Entertainment
FLAP.IS	Consumer Services
FMIZP.IS	Automobiles & Components
FMLY.BH	Consumer Services
FNF.AD	Food & Staples Retailing
FONET.IS	Health Care Equipment & Services
FOODCO.AD	Food & Staples Retailing
FORMT.IS	Capital Goods
FRIGO.IS	Food, Beverage & Tobacco
FROTO.IS	Automobiles & Components
FUND.AM	Transportation
FWRY.CA	Software & Services
GCEM.AD	Materials
GECS.OM	Capital Goods
GEDZA.IS	Materials
GENI.AM	Food, Beverage & Tobacco
GENIL.IS	Pharmaceuticals, Biotechnology & Life Sciences
GENTS.IS	Commercial & Professional Services
GEREL.IS	Capital Goods
GESAN.IS	Capital Goods
GFCI.KW	Commercial & Professional Services
GHG.BH	Consumer Services
GHOS.OM	Consumer Services
GICI.OM	Materials
GIF.TN	Automobiles & Components
GMPC.AD	Health Care Equipment & Services
GMPI.OM	Food, Beverage & Tobacco
GNAV.DU	Transportation
GOLTS.IS	Materials
GOODY.IS	Automobiles & Components
GPPL.CA	Consumer Services
GSCI.OM	Capital Goods
GSDDE.IS	Transportation
GSDHO.IS	Transportation
GSRAY.IS	Media & Entertainment
GSSC.CA	Transportation
GTFP.BH	Food & Staples Retailing
GTWL.CA	Consumer Durables & Apparel
GUBRF.IS	Materials
GWCS.QA	Transportation
HATEK.IS	Consumer Durables & Apparel
HAYK.KW	Capital Goods
HCCK.KW	Capital Goods
HECI.OM	Capital Goods
HEKTS.IS	Materials
HEPS.OQ	Retailing
HMCI.OM	Consumer Services
HPIC.AM	Pharmaceuticals, Biotechnology & Life Sciences
HPS.CS	Software & Services
HUMN.KW	Consumer Services
HURGZ.IS	Media & Entertainment
IAM.CS	Telecommunication Services
IBC.CS	Software & Services
IBNH.AM	Health Care Equipment & Services
ICAG.AM	Household & Personal Products
ICF.TN	Materials
ICMI.AM	Health Care Equipment & Services
IDEAS.IS	Commercial & Professional Services
IEEC.CA	Capital Goods
IEYHO.IS	Consumer Durables & Apparel
IFAH.KW	Consumer Services
IFAP.CA	Food, Beverage & Tobacco
IGRD.QA	Capital Goods
IHC.AD	Food, Beverage & Tobacco
IHEVA.IS	Consumer Durables & Apparel
IHGZT.IS	Media & Entertainment
IHLAS.IS	Capital Goods
IHLGM.IS	Consumer Durables & Apparel
IHYAY.IS	Media & Entertainment
INDES.IS	Technology Hardware & Equipment
INFI.CA	Food, Beverage & Tobacco
INTEM.IS	Capital Goods
INTG.KW	Capital Goods
INV.CS	Software & Services
IPCH.AM	Materials
IQCD.QA	Capital Goods
IRAX.CA	Materials
IRON.CA	Materials
ISBIR.IS	Consumer Durables & Apparel
ISDMR.IS	Materials
ISKPL.IS	Materials
ISMA.CA	Food, Beverage & Tobacco
ISMQ.CA	Materials
ISPH.CA	Health Care Equipment & Services
ITTFH.IS	Retailing
IZMDC.IS	Materials
IZTAR.IS	Food, Beverage & Tobacco
JANTS.IS	Capital Goods
JAZK.KW	Transportation
JDFS.AM	Retailing
JET.CS	Capital Goods
JETT.AM	Transportation
JITC.AM	Capital Goods
JIYAD.KW	Consumer Services
JNTH.AM	Consumer Services
JODA.AM	Food, Beverage & Tobacco
JOHT.AM	Consumer Services
JOIR.AM	Materials
JOMC.AM	Commercial & Professional Services
JOPH.AM	Materials
JOPI.AM	Materials
JOST.AM	Materials
JOWM.AM	Consumer Durables & Apparel
JPHM.AM	Pharmaceuticals, Biotechnology & Life Sciences
JPPC.AM	Food, Beverage & Tobacco
JPTD.AM	Consumer Services
JTC.KW	Transportation
JTEL.AM	Telecommunication Services
JUFO.CA	Food, Beverage & Tobacco
JULPHAR.AD	Pharmaceuticals, Biotechnology & Life Sciences
JVOI.AM	Food, Beverage & Tobacco
KABO.CA	Consumer Durables & Apparel
KAPLM.IS	Materials
KAREL.IS	Technology Hardware & Equipment
KARSN.IS	Automobiles & Components
KARTN.IS	Materials
KATMR.IS	Capital Goods
KCEM.KW	Materials
KCHOL.IS	Capital Goods
KCIN.KW	Media & Entertainment
KCPC.KW	Capital Goods
KENT.IS	Food, Beverage & Tobacco
KERVN.IS	Consumer Durables & Apparel
KERVT.IS	Food, Beverage & Tobacco
KFDC.KW	Materials
KFEIN.IS	Software & Services
KGLK.KW	Transportation
KHOT.KW	Consumer Services
KIDK.KW	Consumer Services
KLKIM.IS	Materials
KLMSN.IS	Capital Goods
KNFRT.IS	Food, Beverage & Tobacco
KONTR.IS	Capital Goods
KONYA.IS	Materials
KORDS.IS	Automobiles & Components
KOZAA.IS	Materials
KOZAL.IS	Materials
KRDMD.IS	Materials
KRONT.IS	Software & Services
KRSTL.IS	Food, Beverage & Tobacco
KRTEK.IS	Consumer Durables & Apparel
KRVGD.IS	Food, Beverage & Tobacco
KSTUR.IS	Consumer Services
KTSKR.IS	Food, Beverage & Tobacco
KUTPO.IS	Consumer Durables & Apparel
KZPC.CA	Materials
LBV.CS	Food & Staples Retailing
LCSW.CA	Capital Goods
LES.CS	Food, Beverage & Tobacco
LHM.CS	Materials
LINK.IS	Software & Services
LKMNH.IS	Health Care Equipment & Services
LNDOR.TN	Food, Beverage & Tobacco
LOGK.KW	Transportation
LOGO.IS	Software & Services
LSTR.TN	Consumer Durables & Apparel
LUKSK.IS	Consumer Durables & Apparel
M2M.CS	Software & Services
MAALT.IS	Consumer Services
MAKTK.IS	Capital Goods
MALL.AM	Consumer Services
MANAS.IS	Technology Hardware & Equipment
MANE.AM	Retailing
MANR.AM	Materials
MANS.AM	Materials
MARKA.DU	Retailing
MARTI.IS	Consumer Services
MAVI.IS	Consumer Durables & Apparel
MBED.AM	Materials
MBRD.KW	Transportation
MBSC.CA	Materials
MCCS.QA	Capital Goods
MCGS.QA	Health Care Equipment & Services
MCQE.CA	Materials
MDP.CS	Materials
MDTR.AM	Consumer Services
MEDTR.IS	Health Care Equipment & Services
MEGM.CA	Materials
MEPA.CA	Materials
MEPET.IS	Retailing
MERCN.IS	Materials
MERIT.IS	Consumer Services
MERKO.IS	Food, Beverage & Tobacco
MERS.QA	Food & Staples Retailing
METRO.IS	Transportation
METUR.IS	Consumer Services
MEZZ.KW	Food, Beverage & Tobacco
MFPC.CA	Materials
MFSC.CA	Retailing
MGCI.OM	Materials
MGR.TN	Food & Staples Retailing
MGROS.IS	Food & Staples Retailing
MHOT.CA	Consumer Services
MIC.CS	Software & Services
MICH.CA	Materials
MIDAN.KW	Health Care Equipment & Services
MILS.CA	Food, Beverage & Tobacco
MIPH.CA	Pharmaceuticals, Biotechnology & Life Sciences
MKDM.QA	Capital Goods
MMCAS.IS	Food & Staples Retailing
MNDRS.IS	Consumer Durables & Apparel
MNG.CS	Materials
MNP.TN	Retailing
MOED.CA	Consumer Services
MOSC.CA	Household & Personal Products
MOX.CS	Materials
MPARK.IS	Health Care Equipment & Services
MPBS.TN	Materials
MPCI.CA	Pharmaceuticals, Biotechnology & Life Sciences
MPCO.CA	Food, Beverage & Tobacco
MPHC.QA	Materials
MPRC.CA	Media & Entertainment
MRCK.KW	Commercial & Professional Services
MRSHL.IS	Materials
MSA.CS	Transportation
MSFT.AM	Transportation
MTIE.CA	Retailing
MTMI.OM	Consumer Durables & Apparel
MUNK.KW	Consumer Services
MUT.CS	Food, Beverage & Tobacco
MZHLD.IS	Capital Goods
NAKL.TN	Retailing
NAPI.OM	Materials
NAQL.AM	Transportation
NASS.BH	Capital Goods
NAST.AM	Materials
NATA.AM	Materials
NATC.AM	Materials
NATP.AM	Food, Beverage & Tobacco
NBII.OM	Food, Beverage & Tobacco
NBL.TN	Consumer Durables & Apparel
NCC.DU	Materials
NCCI.KW	Capital Goods
NCCO.AM	Materials
NCCW.CA	Capital Goods
NCEM.CA	Materials
NCGC.CA	Commercial & Professional Services
NCTH.AD	Consumer Services
NDAR.AM	Food, Beverage & Tobacco
NDTI.OM	Household & Personal Products
NEDA.CA	Food, Beverage & Tobacco
NEJ.CS	Retailing
NETAS.IS	Technology Hardware & Equipment
NEX.CS	Capital Goods
NHIS.OM	Consumer Services
NHTL.BH	Consumer Services
NIBAS.IS	Capital Goods
NIBM.KW	Materials
NIND.KW	Capital Goods
NINH.CA	Health Care Equipment & Services
NIPH.CA	Pharmaceuticals, Biotechnology & Life Sciences
NMDC.AD	Transportation
NMWI.OM	Food, Beverage & Tobacco
NOOR.AM	Household & Personal Products
NOTI.AM	Capital Goods
NRPD.CA	Capital Goods
NTHOL.IS	Consumer Services
NUHCM.IS	Materials
OC.DI	Capital Goods
OCAI.OM	Capital Goods
OCCI.OM	Materials
OCHL.OM	Materials
OCOI.OM	Materials
OCPH.CA	Pharmaceuticals, Biotechnology & Life Sciences
OEFI.OM	Food, Beverage & Tobacco
OETI.OM	Consumer Services
OFCI.OM	Food, Beverage & Tobacco
OFMI.OM	Food, Beverage & Tobacco
OFTC.AM	Software & Services
OIFC.OM	Commercial & Professional Services
OIH.CA	Telecommunication Services
OLFI.CA	Food, Beverage & Tobacco
OLMK.IS	Materials
OMCI.OM	Capital Goods
ONES.OM	Capital Goods
OORE.KW	Telecommunication Services
OPCI.OM	Materials
ORCAY.IS	Food, Beverage & Tobacco
ORCI.OM	Food, Beverage & Tobacco
ORDS.OM	Telecommunication Services
ORDS.QA	Telecommunication Services
ORGE.IS	Capital Goods
ORHD.CA	Consumer Services
ORMA.IS	Materials
ORWE.CA	Consumer Durables & Apparel
OSCI.OM	Food, Beverage & Tobacco
OSTIM.IS	Capital Goods
OTEL.OM	Telecommunication Services
OTH.TN	Capital Goods
OTKAR.IS	Capital Goods
OUL.CS	Food, Beverage & Tobacco
OULA.KW	Retailing
OYAKC.IS	Materials
OYLUM.IS	Food, Beverage & Tobacco
OZBAL.IS	Materials
OZRDN.IS	Materials
PACH.CA	Materials
PALMS.AD	Media & Entertainment
PAPE.KW	Materials
PAPIL.IS	Technology Hardware & Equipment
PAPK.KW	Food, Beverage & Tobacco
PARK.BH	Commercial & Professional Services
PARSN.IS	Automobiles & Components
PCEM.KW	Capital Goods
PCLI.OM	Materials
PEDC.AM	Consumer Services
PENGD.IS	Food, Beverage & Tobacco
PENTA.IS	Technology Hardware & Equipment
PETKM.IS	Materials
PETUN.IS	Food, Beverage & Tobacco
PGSUS.IS	Transportation
PHAR.CA	Pharmaceuticals, Biotechnology & Life Sciences
PHIL.AM	Pharmaceuticals, Biotechnology & Life Sciences
PHTV.CA	Consumer Services
PIEC.AM	Consumer Services
PINSU.IS	Food, Beverage & Tobacco
PKART.IS	Technology Hardware & Equipment
PKENT.IS	Consumer Services
PLAST.TN	Commercial & Professional Services
PNSUT.IS	Food, Beverage & Tobacco
POLHO.IS	Materials
POLTK.IS	Materials
POUL.CA	Food, Beverage & Tobacco
POULA.TN	Capital Goods
PRCL.CA	Consumer Durables & Apparel
PRES.AM	Media & Entertainment
PRKAB.IS	Capital Goods
PRO.CS	Pharmaceuticals, Biotechnology & Life Sciences
QAMC.QA	Materials
QANC.QA	Materials
QCFD.QA	Media & Entertainment
QGMS.QA	Health Care Equipment & Services
QIGD.QA	Materials
QIMC.QA	Capital Goods
QNNC.QA	Transportation
QUAGR.IS	Capital Goods
RACC.CA	Software & Services
RAKCC.AD	Materials
RAKCEC.AD	Capital Goods
RAKT.CA	Materials
RAKWCT.AD	Materials
RALYH.IS	Capital Goods
RAPCO.AD	Food, Beverage & Tobacco
RAYA.CA	Capital Goods
RCCI.OM	Materials
REB.CS	Materials
RICS.AM	Consumer Services
RIS.CS	Consumer Services
RJAL.AM	Transportation
RMCC.AM	Materials
RMDA.CA	Pharmaceuticals, Biotechnology & Life Sciences
RMTV.CA	Consumer Services
RODRG.IS	Consumer Durables & Apparel
ROTO.CA	Consumer Services
ROYAL.IS	Consumer Durables & Apparel
RPM.AD	Health Care Equipment & Services
RTALB.IS	Pharmaceuticals, Biotechnology & Life Sciences
RTVC.CA	Consumer Services
RUBX.CA	Materials
RUMM.AM	Transportation
RYSAS.IS	Transportation
S2M.CS	Software & Services
SAFKR.IS	Capital Goods
SAH.TN	Household & Personal Products
SALB.KW	Materials
SAMAT.IS	Commercial & Professional Services
SANEL.IS	Capital Goods
SANFM.IS	Materials
SANKO.IS	Consumer Durables & Apparel
SARKY.IS	Capital Goods
SASA.IS	Materials
SAWAEED.AD	Commercial & Professional Services
SAYAS.IS	Media & Entertainment
SBM.CS	Food, Beverage & Tobacco
SCB.TN	Materials
SCEM.CA	Materials
SCFK.KW	Food & Staples Retailing
SCFM.CA	Food, Beverage & Tobacco
SCIDC.AD	Materials
SCTS.CA	Consumer Services
SDTI.CA	Consumer Services
SECO.AM	Technology Hardware & Equipment
SEKUR.IS	Materials
SELEC.IS	Health Care Equipment & Services
SELGD.IS	Food, Beverage & Tobacco
SELVA.IS	Food, Beverage & Tobacco
SERVE.IS	Media & Entertainment
SERVI.TN	Capital Goods
SEYKM.IS	Health Care Equipment & Services
SFBT.TN	Food, Beverage & Tobacco
SFMI.OM	Food, Beverage & Tobacco
SHCS.OM	Consumer Services
SHIP.AM	Transportation
SHOT.KW	Consumer Services
SIAM.TN	Capital Goods
SID.CS	Materials
SILVR.IS	Consumer Durables & Apparel
SIMO.CA	Materials
SIPC.CA	Pharmaceuticals, Biotechnology & Life Sciences
SIPHA.TN	Pharmaceuticals, Biotechnology & Life Sciences
SISE.IS	Capital Goods
SITT.AM	Transportation
SITX.TN	Consumer Durables & Apparel
SKPC.CA	Materials
SKTAS.IS	Consumer Durables & Apparel
SMART.IS	Software & Services
SMD.TN	Capital Goods
SMFR.CA	Materials
SMG.TN	Retailing
SMI.CS	Materials
SMPP.CA	Commercial & Professional Services
SNA.CS	Capital Goods
SNFC.CA	Food, Beverage & Tobacco
SNKRN.IS	Commercial & Professional Services
SNP.CS	Materials
SNPAM.IS	Consumer Durables & Apparel
SNRA.AM	Food, Beverage & Tobacco
SODSN.IS	Materials
SOKM.IS	Food & Staples Retailing
SOMOC.TN	Capital Goods
SONME.IS	Consumer Durables & Apparel
SOOR.KW	Retailing
SOPAT.TN	Food, Beverage & Tobacco
SOT.CS	Pharmaceuticals, Biotechnology & Life Sciences
SOTE.TN	Telecommunication Services
SOTEM.TN	Capital Goods
SPEC.KW	Capital Goods
SPFI.OM	Food, Beverage & Tobacco
SPHAX.TN	Transportation
SPHT.CA	Consumer Services
SPIN.CA	Consumer Durables & Apparel
SPMD.CA	Health Care Equipment & Services
SPSI.OM	Transportation
SPTI.AM	Capital Goods
SRM.CS	Capital Goods
STC.KW	Telecommunication Services
STIP.TN	Automobiles & Components
STPAP.TN	Materials
STR.CS	Capital Goods
STSU.TN	Food, Beverage & Tobacco
STVR.TN	Materials
SUGR.CA	Food, Beverage & Tobacco
SUMAS.IS	Materials
SURA.AM	Consumer Services
SVCE.CA	Materials
SWDY.CA	Capital Goods
TABR.DU	Capital Goods
TACTR.IS	Food, Beverage & Tobacco
TAIR.TN	Transportation
TALM.CA	Consumer Services
TATGD.IS	Food, Beverage & Tobacco
TAVHL.IS	Transportation
TBORG.IS	Food, Beverage & Tobacco
TCELL.IS	Telecommunication Services
TEKTU.IS	Consumer Services
TGH.TN	Capital Goods
TGSAS.IS	Capital Goods
THYAO.IS	Transportation
TIM.CS	Transportation
TIRE.IS	Materials
TKFEN.IS	Capital Goods
TKNSA.IS	Retailing
TLMAN.IS	Transportation
TLNET.TN	Software & Services
TMA.CS	Retailing
TMPOL.IS	Materials
TMSN.IS	Capital Goods
TOASO.IS	Automobiles & Components
TOMINI.NFF	Transportation
TORA.CA	Materials
TPR.TN	Capital Goods
TRAV.AM	Capital Goods
TRILC.IS	Pharmaceuticals, Biotechnology & Life Sciences
TRTO.CA	Consumer Services
TSPOR.IS	Media & Entertainment
TTKOM.IS	Telecommunication Services
TTRAK.IS	Capital Goods
TUCLK.IS	Capital Goods
TUKAS.IS	Food, Beverage & Tobacco
TUREX.IS	Transportation
UADH.TN	Retailing
UASG.CA	Transportation
UBAR.OM	Consumer Services
UCIC.AM	Capital Goods
UEFM.CA	Food, Beverage & Tobacco
UEGC.CA	Capital Goods
UFC.DU	Food, Beverage & Tobacco
UINV.AM	Food, Beverage & Tobacco
ULAS.IS	Consumer Services
ULKER.IS	Food, Beverage & Tobacco
ULUSE.IS	Capital Goods
ULUUN.IS	Food, Beverage & Tobacco
UMED.TN	Pharmaceuticals, Biotechnology & Life Sciences
UMIC.AM	Food, Beverage & Tobacco
UMR.CS	Food, Beverage & Tobacco
UNIK.DU	Food, Beverage & Tobacco
UNIP.CA	Materials
UPAC.KW	Transportation
USAK.IS	Capital Goods
UTOB.AM	Food, Beverage & Tobacco
UTPYA.IS	Consumer Services
UZERB.IS	Materials
VAKKO.IS	Consumer Durables & Apparel
VANGD.IS	Food, Beverage & Tobacco
VBTYZ.IS	Software & Services
VESBE.IS	Consumer Durables & Apparel
VESTL.IS	Consumer Durables & Apparel
VFQS.QA	Telecommunication Services
VKING.IS	Household & Personal Products
VOES.OM	Capital Goods
WCDF.CA	Food, Beverage & Tobacco
WDAM.QA	Food, Beverage & Tobacco
WIRE.AM	Capital Goods
WKOL.CA	Capital Goods
WOOD.AM	Capital Goods
WOOL.AM	Consumer Durables & Apparel
XABYT.TN	Telecommunication Services
YAHSAT.AD	Telecommunication Services
YAPRK.IS	Food, Beverage & Tobacco
YATAS.IS	Consumer Durables & Apparel
YAYLA.IS	Capital Goods
YBTAS.IS	Materials
YIAC.KW	Health Care Equipment & Services
YKSLN.IS	Materials
YONGA.IS	Consumer Durables & Apparel
YUNSA.IS	Consumer Durables & Apparel
YYAPI.IS	Capital Goods
ZAIN.BH	Telecommunication Services
ZAIN.KW	Telecommunication Services
ZARA.AM	Consumer Services
ZDJ.CS	Materials
ZEIC.AM	Consumer Services
ZEOT.CA	Food, Beverage & Tobacco
ZHCD.QA	Food, Beverage & Tobacco
ZS.AD	Food & Staples Retailing
